# Supplementary material for: Cumulative UV Exposure or a Modified SCINEXA™-Skin Aging Score Do Not Play a Substantial Role in Predicting the Risk of Developing Keratinocyte Cancers after Solid Organ Transplantation—A Case Control Study
Source: Cancers (Basel). 2023 Jan 30;15(3):864. doi: 10.3390/cancers15030864 (PMC9913211; doi:10.3390/cancers15030864)
Supplement: Supplementary file 1 [file cancers-15-00864-s001.zip]

Archive with 1 entries (1 files):
- cancers-2144805-supplementary.pdf
